# Supplementary material for: Extraction and purification of C-phycocyanin from Spirulina platensis (CCC540)
Source: Indian J Plant Physiol. 2014 Jul 16;19(2):184–8. doi: 10.1007/s40502-014-0094-7 (PMC4113674; doi:10.1007/s40502-014-0094-7)
Supplement: Supplementary file 1 — Supplementary material 1 (XLS 20 kb) [file 40502_2014_94_MOESM1_ESM.xls]

## Sheet: Sheet1
	Absorbance
300	0.2591
305	0.2128
310	0.1862
315	0.1777
320	0.179
325	0.1882
330	0.1978
335	0.2099
340	0.2179
345	0.2203
350	0.2193
355	0.2184
360	0.216
365	0.2118
370	0.2033
375	0.1905
380	0.1705
385	0.1479
390	0.1296
395	0.1169
400	0.1072
405	0.0983
410	0.0892
415	0.0794
420	0.0693
425	0.0592
430	0.0494
435	0.0407
440	0.0337
445	0.0284
450	0.0249
455	0.0231
460	0.0226
465	0.0234
470	0.0265
475	0.0294
480	0.0337
485	0.0396
490	0.0475
495	0.0576
500	0.0707
505	0.0866
510	0.1062
515	0.1298
520	0.1582
525	0.1921
530	0.232
535	0.2777
540	0.3308
545	0.3892
550	0.4549
555	0.5269
560	0.6038
565	0.6843
570	0.7666
575	0.8469
580	0.9237
585	0.9985
590	1.0705
595	1.1371
600	1.1932
605	1.2328
610	1.253
615	1.2508
620	1.2136
625	1.1213
630	0.956
635	0.7326
640	0.5099
645	0.3337
650	0.2093
655	0.1269
660	0.077
665	0.0501
670	0.0365
675	0.0285
680	0.022
685	0.0168
690	0.0132
695	0.011
700	0.0093
705	0.0087
710	0.0082
715	0.0078
720	0.0075
725	0.0073
730	0.0071
735	0.007
740	0.0069
745	0.007
750	0.0069
