# Supplementary material for: Extraction and purification of C-phycocyanin from Spirulina platensis (CCC540)
Source: Indian J Plant Physiol. 2014 Jul 16;19(2):184–8. doi: 10.1007/s40502-014-0094-7 (PMC4113674; doi:10.1007/s40502-014-0094-7)
Supplement: Supplementary file 2 — Supplementary material 2 (XLSX 13 kb) [file 40502_2014_94_MOESM2_ESM.xlsx]

## Sheet: Sheet1
	620	280
				mean
5.1	0.0015	0.0445	0.0337079
	0.0037	0.0358	0.103352
	0.0026	0.0314	0.0828025
	0.0005	0.0267	0.0187266
	0.0033	0.0205	0.160976
			#DIV/0!							Purity
4.9	0.0005	0.0109	0.0458716						StepI	0.751229
	0.0003	0.0078	0.0384615						StepII	1.49043
	0.0045	0.0091	0.494505						StepIII	2.90339
	0.0022	0.0071	0.309859						pH5.1	0.0799129
	0.0035	0.0049	0.714286						pH4.9	0.320597
			#DIV/0!						pH4.7	2.71217
4.7	0.006	0.001	6						pH4.5	2.00005
	0.0037	0.0026	1.42308						pH4.3	1.51856
	0.0034	0.0009	3.77778						pH4.1	1.19657
	0.0054	0.0043	1.25581						pH3.9	2.84868
	0.0053	0.0048	1.10417						pH3.76	4.07777
			#DIV/0!
4.5	0.0003	0.0033	0.0909091
	0.0033	0.0059	0.559322
	0.0009	0.0003	3
	0.0017	0.002	0.85
	0.0022	0.0004	5.5
			#DIV/0!
4.3	0.0031	0.0386	0.0803109
	0.0005	0.0034	0.147059
	0.0021	0.0009	2.33333
	0.0034	0.0011	3.09091
	0.0033	0.0017	1.94118
			#DIV/0!
4.1	0.0021	0.0048	0.4375
	0.0004	0.0051	0.0784314
	0.0063	0.003	2.1
	0.0011	0.0043	0.255814
	0.0056	0.0018	3.11111
			#DIV/0!
3.9	0.0058	0.0019	3.05263
	0.0206	0.0062	3.32258
	0.0401	0.0133	3.01504
	0.0458	0.0191	2.39791
	0.0631	0.0257	2.45525
			#DIV/0!
3.76	0.1035	0.0354	2.92373
	0.2278	0.0608	3.74671
	0.5559	0.1212	4.58663
	0.7252	0.1583	4.58117
	0.4091	0.0899	4.55061
			#DIV/0!
stepI	0.5194	0.6914
stepII	0.0857	0.0575
stepIII	0.3937	0.1356
